# Supplementary material for: One Health Lens on Rabies: Human–Bat Interactions and Genomic Insights of Rabies Virus in Rural Lilongwe, Malawi
Source: Trop Med Infect Dis. 2025 Apr 4;10(4):95. doi: 10.3390/tropicalmed10040095 (PMC12031134; doi:10.3390/tropicalmed10040095)
Supplement: Supplementary file 1 [file tropicalmed-10-00095-s001.zip]

Archive with 1 entries (1 files):
- tropicalmed-3486336-supplementary.pdf
